# Supplementary material for: Detection of epistasis between ACTN3 and SNAP-25 with an insight towards gymnastic aptitude identification
Source: PLoS One. 2020 Aug 31;15(8):e0237808. doi: 10.1371/journal.pone.0237808 (PMC7458280; doi:10.1371/journal.pone.0237808)
Supplement: S4 File — (XLSX) [file pone.0237808.s004.xlsx]

## Sheet: Arkusz1
	Epistasis Detection in Genetic Data of Sports Gymnastics Contestants and Sedentary Individuals With an Insight Towards Classification Accuracy
	DATA INPUT:
							GENETIC POLYMORPHISMS:
							ACTN3	PPARGC1A	PPARα	BDNF-AS	GNB3	DRD2	SNAP-25			LEGEND:
No.	COUNTRY	SEX	GROUP	DATASET	AGE / day		rs1815739	rs8192678	rs4253778	rs6265	rs5443	rs1076560	rs362584	SPORTS RESULT		IT - ITALY		F, K -FEMALE		1 - ELITE ATHLETE				T - TRAINING SET
1	IT	M	G	T	23.4712	172	RR	GA	GC	GG	CC	GG	GA	2		PL - POLAND		M - MALE		2 - SUB-ELITE ATHLETE				H-O - HOLD-OUT DATASET
2	IT	M	G	T	22.6219	227	RX	AA	GG	AA	CT	GG	GG	1		LT - LITHUANIA				3 - SEDENTARY INDIVIDUAL
3	IT	M	G	T	19.9288	339	RX	GA	GG	GG	CC	GT	GG	2
4	IT	M	G	T	25.9836	359	RR	GA	GC	AG	CT	GG	GA	1
5	IT	M	G	T	22.4411	161	RX	GA	GG	AG	CT	GG	GA	1
6	IT	M	G	T	23.1562	57	RR	GA	GG	GG	TT	GT	GA	2
7	IT	M	G	H-O	16.611	223	RR	AA	GG	AG	CT	GG	GG	2
8	IT	M	G	H-O	23.6384	233	RR	AA	GG	GG	CC	GT	GA	1
9	IT	M	G	T	16.9233	337	RR	GA	GC	GG	TT	TT	GA	2
10	PL	M	G	H-O	22.0219	8	CC	TT	GC	CT	CT	AC	GG	2
11	PL	M	G	T	18.9479	346	CC	CC	GG	CC	TT	AC	GA	2
12	PL	M	G	H-O	19.9945	363	CC	CC	GC	CC	CC	CC	GG	2
13	PL	M	G	T	18.6685	244	CC	TT	GC	CT	CT	AC	GA	2
14	PL	M	G	T	23.8795	321	CC	TT	GG	CC	CC	CC	AA	2
15	PL	M	G	T	17.2521	92	TT	CC	GG	CT	CC	CC	AA	2
16	PL	M	G	T	22.9836	359	TC	CC	GG	CC	CT	CC	AA	2
17	PL	M	G	T	21.2082	76	TT	TT	GG	CC	CC	CC	GA	2
18	PL	M	G	H-O	25.5616	205	CC	CC	GC	CC	CT	CC	GG	1
19	PL	M	G	T	18.9671	18	CC	CT	GG	CC	CC	CC	AA	2
20	PL	M	G	T	16.7534	16	CC	CT	GG	CC	CT	CC	GG	2
21	PL	M	G	T	18.8219	18	TC	CC	GG	CC	CT	CC	AA	2
22	PL	M	G	T	18.9479	18	TC	CC	GG	CC	CC	AC	GG	2
23	PL	M	G	T	16.8849	16	TC	CC	GG	CC	TT	CC	GG	2
24	PL	M	G	T	21.5315	21	CC	CT	GG	CC	CC	AC	AA	2
25	PL	M	G	H-O	17.2877	17	CC	CC	CC	CT	CC	CC	GG	2
26	PL	M	G	T	20.4822	20	TT	CC	GG	CC	TT	AC	GA	2
27	PL	M	G	H-O	17.8329	17	CC	CC	GG	CT	CT	AC	GA	2
28	PL	M	G	T	22.9836	359	TC	CT	CC	CC	CC	CC	GG	1
29	PL	M	G	H-O	20.7151	261	CC	CC	GG	CC	TT	AC	GA	2
30	PL	M	G	T	23.8438	308	TC	CT	GG	CC	CT	AC	GG	2
31	PL	M	G	T	23.3808	139	TT	CC	GG	CT	CT	CC	GG	2
32	PL	M	G	T	17.7945	290	TC	CT	GG	CC	CT	AA	GG	2
33	LT	M	G	T	16.0575	21	TC	CC	GG	CC	CT	CC	GA	2
34	LT	M	G	T	17.9699	354	TC	CT	GG	CT	CC	CC	GG	2
35	LT	M	G	T	16.7288	266	TC	CT	GC	CC	CC	CC	AA	2
36	LT	M	G	T	20.3808	139	TC	CC	GG	CT	TT	AC	GG	2
37	LT	M	G	H-O	17.5397	197	CC	CC	GG	TT	CT	CC	GG	2
38	LT	M	G	T	18.9753	356	TC	CT	GC	CC	CT	CC	AA	2
39	LT	M	G	T	23.5041	184	TC	CT	GG	CT	CT	CC	GA	2
40	IT	M	C	T	25.274	100	RR	GG	GG	AA	CC	GG	GG	3
41	IT	M	C	T	19.6603	241	RR	GG	GG	AA	CC	GG	GG	3
42	IT	M	C	T	22.8164	298	RR	GG	GG	AG	CC	GG	GG	3
43	IT	M	C	T	22.1452	53	RR	GG	GG	AG	CC	GG	GG	3
44	IT	M	C	T	25.3534	129	RR	GG	GG	AG	CC	GG	GG	3
45	IT	M	C	T	22.063	23	RR	GG	GG	AG	CC	GG	GG	3
46	IT	M	C	T	22.8877	324	RR	GG	GG	AG	CC	GG	GG	3
47	IT	M	C	T	25.4137	151	RR	GG	GG	AG	CC	GG	GG	3
48	IT	M	C	T	25.9315	340	RR	GG	GG	AG	CC	GG	GG	3
49	IT	M	C	T	20.4356	159	RR	GG	GG	AG	CC	GG	GG	3
50	IT	M	C	T	24.2192	80	RR	GG	GG	AG	CC	GG	GG	3
51	IT	M	C	T	20.1178	43	RR	GG	GG	AG	CC	GG	GG	3
52	IT	M	C	T	23.7781	284	RR	GG	GG	AG	CC	GG	GG	3
53	IT	M	C	T	23.8767	320	RR	GG	GG	AG	CC	GG	GG	3
54	IT	M	C	T	20.0658	24	RR	GG	GG	AG	CC	GG	GG	3
55	IT	M	C	T	25.3616	132	RR	GG	GG	AG	CC	GG	GG	3
56	IT	M	C	T	22.537	196	RX	GG	GG	AG	CC	GG	GG	3
57	IT	M	C	T	23.4082	149	RX	GG	GG	AG	CC	GG	GG	3
58	IT	M	C	T	19.3671	134	RX	GG	GG	GG	CC	GG	GG	3
59	IT	M	C	T	22.1781	65	RX	GG	GG	GG	CC	GG	GG	3
60	IT	M	C	T	20.5315	194	RX	GG	GG	GG	CC	GG	GG	3
61	IT	M	C	T	20.4466	163	RX	GG	GG	GG	CC	GG	GG	3
62	IT	M	C	T	20.6493	237	RX	GG	GG	GG	CC	GG	GG	3
63	IT	M	C	T	21.6712	245	RX	GG	GG	GG	CC	GG	GG	3
64	IT	M	C	T	20.8384	306	RX	GG	GG	GG	CT	GG	GG	3
65	IT	M	C	T	25.8603	314	RX	GG	GG	GG	CT	GG	GG	3
66	IT	M	C	T	25.5068	185	RX	GA	GG	GG	CT	GG	GA	3
67	IT	M	C	T	19.4904	179	RX	GA	GG	GG	CT	GG	GA	3
68	IT	M	C	T	24.0301	11	RX	GA	GG	GG	CT	GG	GA	3
69	IT	M	C	T	24.6384	233	RX	GA	GG	GG	CT	GG	GA	3
70	IT	M	C	T	22.0603	22	RX	GA	GG	GG	CT	GG	GA	3
71	IT	M	C	T	21.8438	308	RX	GA	GG	GG	CT	GG	GA	3
72	IT	M	C	T	21.7425	271	RX	GA	GC	GG	CT	GG	GA	3
73	IT	M	C	T	21.6685	244	RX	GA	GC	GG	CT	GG	GA	3
74	IT	M	C	T	21.6384	233	RX	GA	GC	GG	CT	GG	GA	3
75	IT	M	C	T	20.2384	87	RX	GA	GC	GG	CT	GT	GA	3
76	IT	M	C	T	19.0658	24	RX	GA	GC	GG	CT	GT	GA	3
77	IT	M	C	T	24.4329	158	RX	GA	GC	GG	CT	GT	GA	3
78	IT	M	C	T	21.5479	200	RX	GA	GC	GG	CT	GT	GA	3
79	IT	M	C	T	22.3041	111	RX	GA	GC	GG	CT	GT	GA	3
80	IT	M	C	T	21.9425	344	RX	GA	GC	GG	CT	GT	GA	3
81	IT	M	C	T	21.9863	360	XX	GA	GC	GG	CT	GT	GA	3
82	IT	M	C	T	24.8	292	XX	GA	GC	GG	CT	GT	GA	3
83	IT	M	C	T	19.0356	13	XX	GA	GC	GG	CT	GT	GA	3
84	IT	M	C	T	24.2603	95	XX	GA	GC	GG	CT	GT	AA	3
85	IT	M	C	T	20.4493	164	XX	GA	GC	GG	TT	GT	AA	3
86	IT	M	C	T	21.5918	216	XX	GA	GC	GG	TT	GT	AA	3
87	IT	M	C	T	21.7479	273	XX	GA	GC	GG	TT	GT	AA	3
88	IT	M	C	T	19.3562	130	XX	AA	CC	GG	TT	GT	AA	3
89	IT	M	C	T	24.7562	276	XX	AA	CC	GG	TT	GT	AA	3
90	PL	M	C	T	19.463	169	TT	CC	GC	CT	CC	CC	AA	3
91	PL	M	C	T	23.8301	303	TT	CC	GC	CC	CT	AA	GA	3
92	PL	M	C	H-O	24.1671	61	CC	CC	GC	CC	CT	AC	AA	3
93	PL	M	C	H-O	20.4027	147	CC	CC	GG	CT	CC	CC	GA	3
94	PL	M	C	T	20.8466	309	CC	CT	GG	CC	CC	CC	GG	3
95	PL	M	C	T	25.9699	354	TT	CT	GG	CC	CT	CC	GA	3
96	PL	M	C	T	25.2329	85	TT	CT	GC	CC	CC	CC	AA	3
97	PL	M	C	T	21.0438	16	TC	CC	GG	CC	CC	AC	GG	3
98	PL	M	C	H-O	23.1507	55	CC	CC	GC	CT	CT	CC	GG	3
99	PL	M	C	T	20.811	296	TT	TT	GG	CC	TT	CC	GA	3
100	PL	M	C	T	20.4	146	TC	CT	GG	CC	CT	AA	GA	3
101	PL	M	C	T	23.0877	32	CC	CT	GG	CC	CC	CC	GG	3
102	PL	M	C	T	20.8384	306	TC	CC	GG	CC	TT	CC	GG	3
103	PL	M	C	T	20.1726	63	CC	CT	GG	CT	CT	CC	GA	3
104	PL	M	C	T	23.3014	110	TC	TT	GC	CC	CT	AC	GG	3
105	PL	M	C	H-O	19.2795	102	CC	CC	GC	CC	CT	AC	GA	3
106	PL	M	C	H-O	25.7041	257	CC	CC	GG	CC	CC	CC	GG	3
107	PL	M	C	T	25.0932	34	TC	CC	GG	CT	CT	CC	GA	3
108	PL	M	C	T	19.7205	263	TC	CC	CC	CT	CT	CC	GA	3
109	PL	M	C	H-O	19.0219	8	CC	CC	GG	CC	CT	CC	GG	3
110	PL	M	C	T	25.6356	232	CC	CT	GG	CT	CT	CC	GA	3
111	PL	M	C	T	22.3589	131	TT	CT	GC	CC	CT	CC	GG	3
112	PL	M	C	H-O	21.8082	295	CC	CC	GG	CT	CT	CC	AA	3
113	PL	M	C	T	19.011	4	TT	CT	GG	CT	CC	CC	GG	3
114	PL	M	C	T	25.0959	35	TC	CT	GC	CC	CT	CC	GG	3
115	PL	M	C	T	20.8274	302	TC	CC	GG	CT	CC	AC	GA	3
116	PL	M	C	T	20.4356	159	TC	CC	GG	CT	CC	CC	GG	3
117	PL	M	C	T	20.0822	30	TC	CT	GG	CT	CC	CC	GG	3
118	PL	M	C	T	23.5918	216	TT	CT	GG	CC	CC	AC	GG	3
119	PL	M	C	H-O	23.2384	87	CC	CC	GC	CC	CC	CC	GG	3
120	PL	M	C	H-O	20.6493	237	CC	CC	GG	CC	CT	CC	GG	3
121	PL	M	C	T	23.9096	332	CC	TT	GG	CC	CT	CC	GA	3
122	PL	M	C	T	24.2164	79	TC	CC	GG	CT	CT	AC	GA	3
123	PL	M	C	T	20.737	269	CC	CT	GG	CT	CC	AC	GG	3
124	PL	M	C	T	21.1123	41	TC	CC	GG	CC	CT	CC	GA	3
125	PL	M	C	T	21.8986	328	CC	CT	GG	CT	TT	AC	GA	3
126	PL	M	C	T	25.074	27	TC	CC	GG	CC	CT	AC	GG	3
127	PL	M	C	T	19.9151	334	TT	CC	GG	CT	CC	AC	GA	3
128	PL	M	C	T	24.0219	8	TC	TT	GG	CC	CT	CC	AA	3
129	PL	M	C	T	24.9562	349	TC	CC	GG	CC	CC	AA	GG	3
130	PL	M	C	T	21.7123	260	TC	CT	GG	TT	CT	AC	GA	3
131	PL	M	C	T	24.6192	226	TC	CT	GG	CC	CC	AA	GG	3
132	PL	M	C	H-O	20.8438	308	CC	CC	GG	CC	CC	CC	GA	3
133	PL	M	C	T	19.8959	327	TT	CT	GG	CC	CT	AC	GA	3
134	PL	M	C	T	25.2986	109	CC	CT	GG	CT	CC	CC	GA	3
135	PL	M	C	T	24.3151	115	TC	CC	GG	CC	CC	CC	GA	3
136	PL	M	C	T	20.5014	183	CC	CT	GG	CT	CT	CC	GG	3
137	PL	M	C	H-O	25.2	73	CC	CC	GC	CC	CT	AA	GG	3
138	PL	M	C	T	24.0603	22	TT	CC	GG	CT	CT	AC	GA	3
139	PL	M	C	T	20.1096	40	TT	CT	GG	CC	CC	CC	GA	3
140	PL	M	C	T	23.8685	317	CC	CT	GG	CC	CT	CC	GA	3
141	PL	M	C	T	25.7671	280	TT	CT	GG	CC	CC	CC	GA	3
142	PL	M	C	T	25.8877	324	TC	CT	GG	CC	CC	AC	GA	3
143	PL	M	C	T	20.3753	137	TC	CT	GC	CC	CC	AC	GA	3
144	PL	M	C	T	20.8904	325	CC	CT	GG	CC	CT	AC	GG	3
145	PL	M	C	T	22.2685	98	TC	CT	GG	CC	CT	CC	AA	3
146	PL	M	C	H-O	23.0411	15	CC	CC	GG	CC	CC	AC	GG	3
147	PL	M	C	H-O	19.8466	309	CC	CC	GG	CC	CC	AC	GG	3
148	PL	M	C	T	25.5781	211	TC	CT	GG	CT	CC	CC	GA	3
149	PL	M	C	T	22.8904	325	TT	CC	GG	CC	CT	AC	AA	3
150	PL	M	C	T	21.6849	250	TC	CC	GG	CT	CC	CC	GA	3
151	PL	M	C	T	20.989	361	TC	CC	GG	CT	CT	CC	AA	3
152	PL	M	C	T	24.0438	16	TC	TT	GC	CT	CC	CC	GA	3
153	PL	M	C	T	22.737	269	CC	TT	GG	CC	CT	AC	GG	3
154	PL	M	C	T	19.2192	80	TT	CC	GG	CC	CT	AC	GA	3
155	PL	M	C	T	21.4877	178	CC	CT	GG	CT	CT	AC	GA	3
156	PL	M	C	T	19.2164	79	TC	CT	GC	CC	CC	CC	GA	3
157	PL	M	C	T	20.8082	295	TC	CC	GG	CC	CC	AC	GG	3
158	PL	M	C	T	23.1945	71	CC	CT	GG	CC	CC	AC	AA	3
159	PL	M	C	H-O	24.7096	259	CC	CC	GC	CC	CT	CC	AA	3
160	PL	M	C	T	25.8767	320	TC	CT	GC	CC	CT	AA	GA	3
161	PL	M	C	T	24.6082	222	CC	CT	GC	CC	TT	CC	GA	3
162	PL	M	C	T	19.3589	131	TT	CT	GG	CT	CT	AC	GG	3
163	PL	M	C	T	25.7178	262	TC	CT	GG	CC	CT	AC	GG	3
164	PL	M	C	T	21.7781	284	CC	TT	GC	CC	CC	AC	GG	3
165	PL	M	C	T	23.0411	15	TC	CT	GG	CC	CT	CC	GG	3
166	PL	M	C	T	24.926	338	TT	CC	GG	CC	CC	CC	GG	3
167	PL	M	C	T	25.9425	344	TC	CT	GC	CT	CC	CC	GG	3
168	PL	M	C	T	23.8493	310	TC	CC	GG	CT	CT	CC	GA	3
169	PL	M	C	T	22.6685	244	TT	CC	GG	CC	CT	CC	GG	3
170	PL	M	C	T	25.9863	360	TC	CT	GC	CC	CT	CC	GG	3
171	PL	M	C	T	24.9616	351	TC	CC	GC	CC	CT	CC	GG	3
172	PL	M	C	T	25.0767	28	TC	CT	GC	CC	CT	CC	GG	3
173	PL	M	C	T	21.2027	74	TT	TT	GG	CT	TT	CC	GA	3
174	PL	M	C	T	22.9644	352	TC	CC	GC	CC	CC	AC	GG	3
175	PL	M	C	T	23.3699	135	CC	CT	GG	TT	CT	CC	GA	3
176	PL	M	C	H-O	20.6877	251	CC	CC	GC	CT	CT	CC	GG	3
177	PL	M	C	T	23.074	27	TC	CT	GG	CC	TT	CC	GA	3
178	PL	M	C	H-O	23.0438	16	CC	CC	GC	CC	CC	CC	GG	3
179	PL	M	C	T	19.5534	202	TC	CT	GG	CT	CC	CC	GA	3
180	PL	M	C	T	24.1726	63	TT	CT	GG	CC	CC	CC	GA	3
181	PL	M	C	H-O	22.3507	128	CC	CC	GC	CC	CC	CC	GA	3
182	PL	M	C	T	21.5973	218	TT	CC	GC	CC	CC	CC	GA	3
183	PL	M	C	T	25.011	4	CC	TT	GG	CC	CC	CC	GA	3
184	PL	M	C	T	24.0438	16	CC	CT	GG	CC	CT	AC	GG	3
185	PL	M	C	T	25.4027	147	TC	CT	GG	CT	CC	CC	GA	3
186	PL	M	C	T	25.1699	62	CC	CT	GG	CC	TT	AC	GA	3
187	PL	M	C	T	23.8986	328	TC	CT	GC	TT	CC	AC	AA	3
188	PL	M	C	T	22.8027	293	TC	CC	GG	CC	CC	AC	GG	3
189	PL	M	C	T	22.2274	83	TC	CC	GG	CC	CT	AC	GG	3
190	IT	F	G	T	22.1178	43	XX	GA	GG	GG	CC	GG	GA	1
191	IT	F	G	T	27.1945	71	RR	GG	CC	AG	TT	GG	GA	1
192	IT	F	G	T	22.4356	159	RX	AA	CC	GG	CT	GG	GA	1
193	IT	F	G	T	20.3096	113	XX	GG	GG	AA	CT	GG	GA	2
194	IT	F	G	T	27.2959	108	RX	GA	GG	GG	CC	GT	GG	1
195	IT	F	G	T	22.526	192	XX	AA	GC	GG	CT	GT	GG	2
196	IT	F	G	T	23.8055	294	RX	GG	GC	GG	CT	GT	GG	1
197	IT	F	G	T	20.6658	243	RR	GA	GC	AG	CC	GT	GA	2
198	IT	F	G	T	22.1562	57	RX	GA	GG	GG	CC	GG	GG	1
199	IT	F	G	T	18.2137	78	RX	GA	GG	AA	CT	GG	GG	2
200	IT	F	G	T	20.8712	318	RX	AA	GG	GG	CC	GT	GG	2
201	IT	F	G	T	18.4137	151	RR	GA	GC	AG	TT	GT	GG	2
202	IT	F	G	T	23.0411	15	RX	GA	GG	AG	CC	GT	GG	1
203	IT	F	G	T	23.4932	180	RR	GA	GC	GG	CC	GT	GG	1
204	IT	F	G	T	16.5315	194	RX	GA	GC	AG	CT	GT	GG	2
205	IT	F	G	T	16.1479	54	RR	GG	GC	GG	CC	GG	GA	2
206	IT	F	G	T	23.6411	234	RX	GA	GG	GG	CC	GG	GG	2
207	IT	F	G	T	21.7973	291	RR	GA	GG	GG	CT	GG	GG	2
208	IT	F	G	T	26.6137	224	XX	AA	CC	GG	TT	GG	GA	1
209	IT	F	G	T	20.7123	260	RX	GG	GC	GG	CT	GT	GA	2
210	IT	F	G	T	28.1589	58	XX	GA	GG	AG	CT	GT	GA	1
211	IT	F	G	T	24.6959	254	RR	GG	GG	AG	CC	GG	GA	1
212	IT	F	G	T	19.0849	31	XX	GG	GG	GG	CT	GG	GA	2
213	IT	F	G	T	17.5808	212	RX	AA	GC	GG	CC	TT	GG	2
214	LT	K	G	T	26.4274	156	TC	CT	GC	CC	CC	CC	GG	1
215	LT	K	G	T	25.3753	137	TT	TT	GG	CC	CT	AC	GA	1
216	LT	K	G	T	23.4301	157	TT	CT	GG	CC	CT	CC	GA	1
217	LT	K	G	T	24.9288	339	CC	CT	GG	CC	CT	CC	GG	1
218	LT	K	G	T	22.0575	21	TC	CT	GC	CC	CC	AC	GG	1
219	LT	K	G	T	28.6822	249	TC	CC	GC	CC	CT	CC	GA	1
220	LT	K	G	T	25.3096	113	TT	CT	GG	CC	CC	CC	GA	1
221	LT	K	G	T	27.9288	339	CC	CT	GG	CT	CT	CC	GA	1
222	LT	K	G	T	24.1507	55	TT	CT	GG	CC	CC	CC	GA	1
223	LT	K	G	T	26.9205	336	TC	CC	CC	CC	CT	CC	GG	1
224	IT	F	C	T	22.0932	34	RR	GG	GG	AA	CC	GG	GG	3
225	IT	F	C	T	23.5479	200	RR	GG	GG	AA	CC	GG	GG	3
226	IT	F	C	T	19.9425	344	RR	GG	GG	AG	CC	GG	GG	3
227	IT	F	C	T	19.9178	335	RR	GG	GG	AG	CC	GG	GG	3
228	IT	F	C	T	25.4493	164	RR	GG	GG	AG	CC	GG	GG	3
229	IT	F	C	T	21.3973	145	RR	GG	GG	AG	CC	GG	GG	3
230	IT	F	C	T	25.4329	158	RR	GG	GG	AG	CC	GG	GG	3
231	IT	F	C	T	24.4	146	RR	GG	GG	AG	CC	GG	GG	3
232	IT	F	C	T	21.5507	201	RR	GG	GG	AG	CC	GG	GG	3
233	IT	F	C	T	20.9315	340	RR	GG	GG	AG	CC	GG	GG	3
234	IT	F	C	T	24.5123	187	RR	GG	GG	AG	CC	GG	GG	3
235	IT	F	C	T	22.0767	28	RR	GG	GG	AG	CC	GG	GG	3
236	IT	F	C	T	21.5479	200	RR	GG	GG	AG	CC	GG	GG	3
237	IT	F	C	T	24.6164	225	RR	GG	GG	AG	CC	GG	GG	3
238	IT	F	C	T	24.2822	103	RR	GG	GG	AG	CC	GG	GG	3
239	IT	F	C	T	22.8164	298	RR	GG	GG	AG	CC	GG	GG	3
240	IT	F	C	T	24.1781	65	RR	GG	GG	AG	CC	GG	GG	3
241	IT	F	C	T	21.6055	221	RX	GG	GG	AG	CC	GG	GG	3
242	IT	F	C	T	24.9808	358	RX	GG	GG	GG	CC	GG	GG	3
243	IT	F	C	T	24.1726	63	RX	GG	GG	GG	CC	GG	GG	3
244	IT	F	C	T	20.0411	15	RX	GG	GG	GG	CC	GG	GG	3
245	IT	F	C	T	20.0986	36	RX	GG	GG	GG	CC	GG	GG	3
246	IT	F	C	T	19.9178	335	RX	GG	GG	GG	CC	GG	GG	3
247	IT	F	C	T	24.4712	172	RX	GG	GG	GG	CC	GG	GG	3
248	IT	F	C	T	24.189	69	RX	GG	GG	GG	CT	GG	GG	3
249	IT	F	C	T	20.5918	216	RX	GA	GG	GG	CT	GG	GA	3
250	IT	F	C	T	19.9671	353	RX	GA	GG	GG	CT	GG	GA	3
251	IT	F	C	T	22.5644	206	RX	GA	GG	GG	CT	GG	GA	3
252	IT	F	C	T	22.3699	135	RX	GA	GG	GG	CT	GG	GA	3
253	IT	F	C	T	21.1288	47	RX	GA	GG	GG	CT	GG	GA	3
254	IT	F	C	T	20.4219	154	RX	GA	GG	GG	CT	GG	GA	3
255	IT	F	C	T	22.4329	158	RX	GA	GG	GG	CT	GG	GA	3
256	IT	F	C	T	19.4356	159	RX	GA	GG	GG	CT	GG	GA	3
257	IT	F	C	T	22.926	338	RX	GA	GC	GG	CT	GG	GA	3
258	IT	F	C	T	24.4575	167	RX	GA	GC	GG	CT	GG	GA	3
259	IT	F	C	T	23.9178	335	RX	GA	GC	GG	CT	GG	GA	3
260	IT	F	C	T	19.8082	295	RX	GA	GC	GG	CT	GT	GA	3
261	IT	F	C	T	24.5123	187	RX	GA	GC	GG	CT	GT	GA	3
262	IT	F	C	T	20.7562	276	RX	GA	GC	GG	CT	GT	GA	3
263	IT	F	C	T	19.4055	148	RX	GA	GC	GG	CT	GT	GA	3
264	IT	F	C	T	25.6521	238	RX	GA	GC	GG	CT	GT	GA	3
265	IT	F	C	T	19.1452	53	RX	GA	GC	GG	CT	GT	GA	3
266	IT	F	C	T	20.6192	226	XX	GA	GC	GG	CT	GT	GA	3
267	IT	F	C	T	24.2082	76	XX	GA	GC	GG	CT	GT	GA	3
268	IT	F	C	T	23.8164	298	XX	GA	GC	GG	TT	GT	AA	3
269	IT	F	C	T	19.4247	155	XX	GA	GC	GG	TT	GT	AA	3
270	IT	F	C	T	19.0795	29	XX	GA	GC	GG	TT	GT	AA	3
271	IT	F	C	T	21.3699	135	XX	AA	GC	GG	TT	GT	AA	3
272	IT	F	C	T	19.074	27	XX	AA	GC	GG	TT	GT	AA	3
273	IT	F	C	T	25.2986	109	XX	AA	CC	GG	TT	GT	AA	3
274	PL	K	C	T	21.6986	255	TC	CC	GG	CC	TT	CC	GG	3
275	PL	K	C	T	22.0356	13	TC	CC	GG	CC	CC	CC	GG	3
276	PL	K	C	T	21.074	27	TC	CC	GG	CC	CT	CC	GA	3
277	PL	K	C	T	19.7918	289	TC	CC	GG	CC	CT	CC	GG	3
278	PL	K	C	T	22.0712	26	TC	CC	GG	CT	CC	CC	GG	3
279	PL	K	C	T	25.2575	94	CC	TT	GG	CT	CT	CC	AA	3
280	PL	K	C	H-O	25.9178	335	CC	CC	GG	CC	CC	CC	GG	3
281	PL	K	C	T	20.7288	266	TC	CT	GC	TT	CT	CC	GG	3
282	PL	K	C	T	20.9616	351	TC	CC	GG	CC	CT	CC	AA	3
283	PL	K	C	H-O	19.5151	188	CC	CC	GC	CT	CT	CC	GA	3
284	PL	K	C	T	25.3589	131	TC	CT	GG	CC	TT	AC	GG	3
285	PL	K	C	T	22.3589	131	TC	CT	GC	CC	CC	CC	GA	3
286	PL	K	C	T	21.6329	231	TC	CC	GG	CT	CT	AC	GA	3
287	PL	K	C	T	24.9753	356	TC	CC	GG	CC	CC	CC	GA	3
288	PL	K	C	T	24.7616	278	TC	CC	GC	CC	TT	CC	AA	3
289	PL	K	C	T	24.589	215	TC	CC	GG	CT	CC	CC	GA	3
290	PL	K	C	T	25.9671	353	TC	CT	GC	CT	CT	CC	AA	3
291	PL	K	C	T	25.8356	305	CC	CT	GG	CT	CC	AC	GA	3
292	PL	K	C	H-O	25.7452	272	CC	CC	GG	CC	CC	CC	GA	3
293	PL	K	C	T	24.4822	176	TC	CC	GG	CC	CC	AC	GA	3
294	PL	K	C	T	22.1562	57	TT	CC	GG	CC	CC	CC	GG	3
295	PL	K	C	T	23.7425	271	TC	CT	GG	CT	CT	AC	GA	3
296	PL	K	C	T	19.3507	128	CC	CT	GC	CC	CC	CC	GG	3
297	PL	K	C	T	23.2904	106	TT	CT	GG	CT	TT	CC	GA	3
298	PL	K	C	T	21.6767	247	TC	CC	GG	CC	CC	AC	GA	3
299	PL	K	C	T	24.3534	129	TC	CT	GC	CC	CC	AC	GG	3
300	PL	K	C	T	24.4712	172	TC	CT	GG	CT	CT	CC	GA	3
301	PL	K	C	T	23.6932	253	CC	CT	GC	CT	CC	AC	GA	3
302	PL	K	C	T	21.1151	42	TC	CC	GG	CT	CT	CC	GA	3
303	PL	K	C	T	19.3425	125	TC	CC	GG	CT	CT	CC	GA	3
304	PL	K	C	H-O	21.4849	177	CC	CC	GC	CC	CT	AA	GG	3
305	PL	K	C	T	21.011	4	TC	TT	GG	CT	CC	CC	GA	3
306	PL	K	C	H-O	21.2055	75	CC	CC	GG	CC	TT	CC	GA	3
307	PL	K	C	H-O	20.5945	217	CC	CC	GC	CC	CT	CC	GG	3
308	PL	K	C	H-O	21.6411	234	CC	CC	GG	CT	CC	CC	GG	3
309	PL	K	C	T	22.6055	221	TT	CC	GG	CC	CC	CC	GG	3
310	PL	K	C	H-O	20.4438	162	CC	CC	GG	CT	TT	AC	GG	3
311	PL	K	C	H-O	22.7425	271	CC	CC	GG	TT	CC	CC	AA	3
312	PL	K	C	T	24.4247	155	TC	CC	GC	CC	CT	CC	GG	3
313	PL	K	C	T	25.2603	95	CC	CT	GG	CC	CC	CC	GG	3
314	PL	K	C	H-O	25.8411	307	CC	CC	CC	CC	CC	CC	GA	3
315	PL	K	C	T	19.5507	201	TC	CC	GG	CC	CT	AC	AA	3
316	PL	K	C	T	19.3644	133	CC	CT	GG	CC	CC	AA	GG	3
317	PL	K	C	T	22.1315	48	TC	CC	GG	CC	CT	CC	GG	3
318	PL	K	C	T	23.1507	55	TC	CC	GG	CC	CC	CC	GA	3
